# Supplementary material for: Positive Charges in the Brace Region Facilitate the Membrane Disruption of MLKL-NTR in Necroptosis
Source: Molecules. 2021 Aug 27;26(17):5194. doi: 10.3390/molecules26175194 (PMC8433767; doi:10.3390/molecules26175194)
Supplement: Supplementary file 1 [file molecules-26-05194-s001.zip]

Archive with 1 entries (1 files):
- molecules-1317703-supplementary.pdf
